# Supplementary material for: Repeated Episodes of GPP Induced by Respiratory Infections Are Mediated by Loss‐of‐Function IFIH1
Source: Immun Inflamm Dis. 2026 Mar 18;14(3):e70397. doi: 10.1002/iid3.70397 (PMC13097489; doi:10.1002/iid3.70397)
Supplement: Supplementary file 2 — Table S1: The sequence of primers. Table S2: Clinical features of GPP enrolled in the study. Table S3. Table S4: The proportion of the GPP with IFIH1 variants. Table S5: The proportion of URTI. Table S6: The proportion of one‐set age. Table S7: The variation of related gene in GPP. Table S8: The Function of GPP Relative Gene. [file IID3-14-e70397-s001.xlsx]

## Sheet: Table S3
Sample	Raw bases(Mb)	Clean bases(Mb)	QCrate(%)	Average read length	Average base quality	Average insert size	Duplication rate(%)	Mapped reads(M)	Accurate mapped bases(Mb)	Target size	Target covered size	Coverage rate(%)	Reads capture rate(%)	Target effective bases(Mb)	Bases capture rate(%)	Target mean depth	4X coverage rate(%)	10X coverage rate(%)	20X coverage rate(%)	20%X mean depth coverage rate(%)	50%X mean depth coverage rate(%)	Flank 10%X mean depth coverage rate(%)	Panel name
E1	15116.6	13831.7	91.5	137	35.8	221.9	19.67	81.07	10950.8	62984579	62876881	99.83	76.88	7186.46	65.62	114.1	99.53	98.64	96.29	95.66	77.25	12.86	T086V4
E2	14325	13265.6	92.6	139	35.8	222.2	19.43	77.06	10557.1	62984579	62750094	99.63	76.55	6860.3	64.98	108.92	99.32	98.46	96.15	95.84	78.59	12.78	T086V4
E3	14265.9	13480.5	94.49	142	35.9	255.6	19.46	75.98	10761	62984579	62900265	99.87	76.51	6773.82	62.95	107.55	99.59	98.69	96.21	95.88	78.15	13.16	T086V4
E4	14527.8	13597.9	93.6	141	35.9	250.8	20.38	76.69	10710.1	62984579	62899198	99.86	75.7	6735.33	62.89	106.94	99.56	98.58	95.89	95.54	77.24	12.28	T086V4
E5	14602.2	13678.8	93.68	140	35.9	236.5	18.6	79.28	11022.7	62984579	62896324	99.86	76.52	7072.69	64.16	112.29	99.6	98.75	96.44	95.83	77.96	12.66	T086V4
E6	14310.1	13240.1	92.52	139	36	224	18.27	77.65	10700.6	62984579	62774388	99.67	77.35	6983.91	65.27	110.88	99.4	98.61	96.41	95.82	78.7	13.29	T086V4
E7	16454.3	15009	91.22	137	36	210.1	18.22	88.88	12096	62984579	62902557	99.87	84.54	8745.38	72.3	138.85	99.68	99.08	97.52	95.97	78.93	13.63	T086V4
E8	15778	13967.7	88.53	133	35.9	209.3	20.16	83.97	10921.2	62984579	62757877	99.64	77.86	7371.98	67.5	117.04	99.37	98.51	96.2	95.27	77.31	12.48	T086V4
E9	14860.3	13727	92.37	138	36	220.3	18.93	80.44	10990.9	62984579	62896922	99.86	76.83	7157.65	65.12	113.64	99.59	98.73	96.36	95.73	77.91	12.91	T086V4
E10	13863.9	13107.6	94.54	142	35.8	254.6	19.12	74.95	10496.9	62984579	62756588	99.64	73.29	6397.14	60.94	101.57	99.31	98.32	95.59	95.59	78.23	12.67	T086V4
E11	13180.8	12148.8	92.17	138	35.9	234.1	18.82	71.62	9721.33	62984579	62886103	99.84	75.42	6215.96	63.94	98.69	99.51	98.39	95.23	95.63	77.12	12.84	T086V4
E12	14697.4	13246.8	90.13	135	35.9	210.4	19.13	79.57	10538.5	62984579	62752444	99.63	76.46	6953	65.98	110.39	99.38	98.57	96.31	95.71	78.52	13.28	T086V4
E13	15953.5	14258.1	89.37	134	35.9	222.7	21.93	83.23	10902.2	62984579	62881488	99.84	77.21	7238.91	66.4	114.93	99.54	98.55	95.89	95.19	75.93	12.09	T086V4
E14	13843.5	12959.9	93.62	140	35.8	239.9	19.5	74.26	10320.6	62984579	62886879	99.84	76.01	6567.99	63.64	104.28	99.56	98.62	96.02	96.02	78.14	13.28	T086V4
E15	13357.6	12241	91.64	137	35.9	214.2	18.74	72.83	9806.71	62984579	62750265	99.63	77.48	6496.21	66.24	103.14	99.32	98.32	95.57	95.57	77.8	13.13	T086V4
E16	8840.83	8125.48	91.91	137	35.9	218.7	18.5	48.69	6526.47	62984579	62701155	99.55	77.51	4353.22	66.7	69.12	99.02	97.19	91.63	95.87	78.96	13.73	T086V4
E17	14423.6	13145.2	91.14	136	35.9	212.2	18.88	78.91	10497.1	62984579	62886120	99.84	76.21	6903.39	65.76	109.6	99.53	98.57	95.88	95.52	77.18	12.63	T086V4
E18	13874.1	12617.3	90.94	134	35.8	211.2	18.97	77.47	10043.9	62984579	62767377	99.66	72.77	6429.79	64.02	102.09	99.29	98.22	95.25	95.25	76.78	12.95	T086V4
E19	16248.9	15076.8	92.79	139	35.9	222.6	19.78	86.85	11948.2	62984579	62766668	99.65	77.61	7812.51	65.39	124.04	99.4	98.63	96.61	95.5	76.7	12.44	T086V4
E20	14440.8	13112.3	90.8	136	35.9	213.8	18.8	78.03	10476	62984579	62750671	99.63	78	6989.92	66.72	110.98	99.38	98.6	96.47	95.89	79.08	14.08	T086V4
E21	13917.2	12913.9	92.79	139	35.9	227.5	18.46	75.39	10409.4	62984579	62895703	99.86	77.01	6749.22	64.84	107.16	99.58	98.65	96.13	95.8	78.26	12.81	T086V4
E22	14940.5	14113.2	94.46	142	36	240.2	19.28	79.7	11283.5	62984579	62766188	99.65	82.96	7777.66	68.93	123.49	99.42	98.78	97.12	96.23	80.25	13.5	T086V4
E23	15058	12836.9	85.25	129	35.9	210	20.18	79.83	9890.51	62984579	62745147	99.62	74.37	6456.41	65.28	102.51	99.31	98.17	95.02	95.02	76.3	12.22	T086V4
E24	15735.6	13996.9	88.95	134	35.9	215.8	20.08	83.61	10969	62984579	62747944	99.62	78.18	7387.53	67.35	117.29	99.37	98.58	96.45	95.58	78.21	13.29	T086V4
E25	15132.4	13395.9	88.52	132	35.9	198.8	18.16	84.04	10740.5	62984579	62752842	99.63	76.55	7253.4	67.53	115.16	99.34	98.46	96.14	95.21	77.83	12.95	T086V4
E26	14276.1	13070	91.55	137	35.9	212.8	18.63	77.63	10486.8	62984579	62881822	99.84	76.29	6842.9	65.25	108.64	99.55	98.63	96.14	95.82	78	13.24	T086V4
E27	15790.6	14668.9	92.9	140	36	222.2	18.87	84.62	11772.6	62984579	62756252	99.64	84.98	8457.73	71.84	134.28	99.43	98.84	97.34	96.07	79.49	13.82	T086V4
E28	16667.5	15153	90.91	136	35.9	209.4	20.27	89.04	11897	62984579	62767861	99.66	77.13	7865.53	66.11	124.88	99.37	98.49	96.12	94.83	74.94	11.54	T086V4
E29	15130.3	13747.8	90.86	135	35.9	215.9	18.46	83.18	11033.2	62984579	62894390	99.86	75.85	7209	65.34	114.46	99.58	98.67	96.18	95.52	76.67	12	T086V4
E30	14620.5	13161.7	90.02	135	35.9	210.9	18.69	79.71	10535.7	62984579	62879766	99.83	77.23	7004.31	66.48	111.21	99.52	98.44	95.47	94.7	75.32	11.59	T086V4
E31	15553.5	14186.2	91.21	137	35.9	208.6	18.96	84.31	11331.6	62984579	62761719	99.65	77.28	7495.39	66.15	119	99.39	98.56	96.33	95.43	76.94	12.07	T086V4
E32	15271.5	13654.6	89.41	134	35.9	210.3	19.89	81.2	10749.9	62984579	62880258	99.83	79.3	7287.52	67.79	115.7	99.51	98.38	95.24	93.97	73.38	10.76	T086V4
E33	16203.5	14301.8	88.26	132	35.9	203.3	18.18	88.43	11437.1	62984579	62904290	99.87	78.69	7829.77	68.46	124.31	99.66	98.92	96.87	95.75	77.56	13.06	T086V4
E34	14412.8	13240.4	91.87	138	35.9	209.5	18.64	78.37	10644.5	62984579	62887840	99.85	77.55	7064.11	66.36	112.16	99.58	98.71	96.33	95.69	77.66	13.33	T086V4
E35	15107.5	13542.5	89.64	134	36	198.8	20.25	80.39	10632	62984579	62892344	99.85	83.3	7697.09	72.4	122.21	99.62	98.84	96.79	95.68	78.36	13.81	T086V4
E36	14044.5	13359.6	95.12	143	35.9	262.6	22.33	72.7	10286	62984579	62883476	99.84	79.05	6722.74	65.36	106.74	99.51	98.54	96.03	95.71	78.5	12.92	T086V4
E37	14349.6	13448	93.72	140	35.9	230.5	20.36	76.08	10602.1	62984579	62889716	99.85	82.39	7343.8	69.27	116.6	99.59	98.8	96.74	95.93	79.2	13.95	T086V4
E38	12804.7	12162.1	94.98	142	35.9	243.9	20.79	67.57	9555	62984579	62877625	99.83	81.43	6463.12	67.64	102.61	99.5	98.49	95.83	95.83	78.82	13.07	T086V4
E39	14125.6	13506.8	95.62	144	35.9	263	21.44	73.76	10528.3	62984579	62884905	99.84	79.76	6909.2	65.62	109.7	99.54	98.63	96.34	96.04	79.48	13.49	T086V4
E40	13874.7	12829.5	92.47	137	36	228.4	23.14	72.14	9727.5	62984579	62862404	99.81	80.42	6738.07	69.27	106.98	99.44	98.27	95.03	94.62	75.01	11.68	T086V4
E41	14330.8	13633.1	95.13	142	35.9	253.3	20.68	75.92	10720.5	62984579	62886096	99.84	79.09	7052.58	65.79	111.97	99.56	98.73	96.57	96.01	79.85	13.86	T086V4
E42	14131.1	13296.1	94.09	141	35.9	231.2	20.67	74.27	10452.7	62984579	62752887	99.63	83.28	7278.05	69.63	115.55	99.37	98.65	96.76	96.01	80.38	14.49	T086V4
E43	14492.2	13544.8	93.46	139	36	225.4	19.61	79.1	10772.5	62984579	62893636	99.86	77.46	7176.27	66.62	113.94	99.58	98.74	96.54	95.98	79.3	13.55	T086V4
E44	10348.8	9456.01	91.37	139	36.2	217	13.81	58.54	8042.51	62984579	62872684	99.82	85.09	5815.57	72.31	92.33	99.49	98.36	95.15	95.94	79.03	13.33	T086V4
E45	12910.4	12132.8	93.98	142	36.2	238.3	17.59	69.94	9904.8	62984579	62890251	99.85	83.6	6904.61	69.71	109.62	99.6	98.79	96.57	96.29	80.13	13.82	T086V4
E46	9728.21	8807.4	90.53	137	36.2	210.2	13.72	55.11	7490.84	62984579	62867388	99.81	85.59	5477.42	73.12	86.96	99.46	98.14	94.4	95.74	78.83	13.31	T086V4
E47	9517.3	8838.05	92.86	140	36.2	226.8	14.43	53.66	7482.71	62984579	62860517	99.8	83.37	5258.49	70.28	83.49	99.41	98.05	94.19	96.01	79.4	13.17	T086V4
E48	13486.8	11049.3	81.93	125	36.1	182.3	24.18	66.71	7978.85	62984579	62862515	99.81	86.46	6100.13	76.45	96.85	99.47	98.19	94.67	95.08	77.36	12.84	T086V4
E49	13204.8	11977.4	90.7	137	36.2	222.9	21.02	69.07	9313.89	62984579	62740225	99.61	81.42	6495.06	69.74	103.12	99.31	98.38	95.9	95.9	79.59	14.08	T086V4
E50	15867.1	14382	90.64	136	36.2	206.1	28.15	75.43	10134.6	62984579	62883798	99.84	82.94	7189.88	70.94	114.15	99.63	98.88	96.72	96.16	78.81	13.78	T086V4
E51	17716.9	15867.7	89.56	134	36.2	200	28.45	84.13	11090.5	62984579	62904632	99.87	82.64	7899.16	71.22	125.41	99.7	99.08	97.29	96	78.93	13.54	T086V4
E52	16103.1	14581.8	90.55	136	36.2	206.4	28.01	76.88	10285.2	62984579	62904475	99.87	82.92	7295.65	70.93	115.83	99.68	98.95	96.89	96.04	79.35	13.49	T086V4
E53	12597.9	11401.8	90.51	133	36.2	204.4	20.6	68.92	8905.63	62984579	62869006	99.82	78.56	6195.05	69.56	98.36	99.47	98.32	95.12	95.52	77.6	13.2	T086V4
E54	12037.7	10734	89.17	132	36.2	202.8	19.57	65.67	8493.85	62984579	62706631	99.56	80.27	6026.21	70.95	95.68	99.13	97.81	94.37	94.78	78.28	13.18	T086V4
E55	11886.5	10945.3	92.08	138	36.2	221.2	20.91	63.07	8541.24	62984579	62868078	99.82	81.37	5929.13	69.42	94.14	99.45	98.29	95.09	95.87	78.39	13.51	T086V4
E56	12791.2	11768.4	92	137	36.2	218.5	21.96	67.02	9051.41	62984579	62735228	99.6	81.46	6311.23	69.73	100.2	99.28	98.34	95.78	95.78	79.43	13.81	T086V4
E57	13189.2	12286.9	93.16	140	36.2	235.6	19.28	70.43	9804.93	62984579	62888244	99.85	83.42	6851.42	69.88	108.78	99.59	98.79	96.61	96.32	79.86	13.94	T086V4
E58	11404.1	10755.1	94.31	142	36.2	242.2	20.66	60.16	8456.57	62984579	62721441	99.58	82.12	5780.25	68.35	91.77	99.22	98.16	95.29	96	80.56	13.7	T086V4
E59	11766.6	10823.1	91.98	137	36.3	215.4	20.76	62.84	8462.7	62984579	62721664	99.58	81.2	5909.01	69.82	93.82	99.22	98.12	95.12	95.86	79.76	13.95	T086V4
E60	12921.8	11374.2	88.02	132	36.2	197.3	20.31	68.34	8872.31	62984579	62883087	99.84	85	6607.77	74.48	104.91	99.56	98.44	95.08	95.08	75.7	12.41	T086V4
E61	10797.9	9398.93	87.04	128	36.2	202.6	22.28	58.18	7129.77	62984579	62698581	99.55	74.91	4838.38	67.86	76.82	99.06	97.36	92.46	95.24	78.15	13.19	T086V4
E62	19833.2	19067.3	96.14	146	36.3	207.5	17.45	130.17	11039.8	62984579	62938088	99.93	18952	7284.04	58.25	115.65	99.76	99.14	96.98	95.58	73.43	10.24	T086V4
E63	23041.7	21173.3	91.89	140	36.3	162.4	18.1	150.72	11913.2	62984579	62882964	99.84	20960.7	8172.16	56.84	129.75	99.57	98.93	97.19	95.63	76.55	12.32	T086V4
E64	19320.7	18598.6	96.26	146	36.3	208.8	17.6	126.76	11082.7	62984579	62899979	99.87	18487.5	7318.68	59.95	116.2	99.61	99	97.2	96.04	75.3	11.29	T086V4
E65	22029.4	20829.8	94.55	144	36.3	188.1	18.34	144.24	12101.5	62984579	62884747	99.84	20680.7	8002.25	58.52	127.05	99.59	99.03	97.33	95.61	73.85	10.41	T086V4
E66	17915	17044.7	95.14	144	36.3	193.6	16.61	117.45	10204.8	62984579	62938805	99.93	16926.4	6887.84	60.29	109.36	99.75	99.09	96.75	96.05	74.82	11.14	T086V4
E67	17885.2	16465	92.06	140	36.3	166.9	17.06	117.1	9506.16	62984579	62928069	99.91	16315.4	6493.22	58.26	103.09	99.71	98.89	95.9	95.47	73.44	10.77	T086V4
E68	16309.7	15300.8	93.81	142	36.3	178.6	18.52	106.93	8894.43	62984579	62869841	99.82	15174	5908.33	58.62	93.81	99.49	98.49	94.94	95.43	73.7	10.56	T086V4
E69	20778.3	19574.9	94.21	143	36.3	181.9	19.92	136.25	11519.2	62984579	62890636	99.85	19407.3	7496.65	59.35	119.02	99.58	98.89	96.73	95.35	72.79	9.76	T086V4
E70	20557.8	19063.2	92.73	141	36.3	172.1	18.75	134.6	12458.7	62984579	62935170	99.92	18901.8	8368.84	65.91	132.87	99.77	99.26	97.71	95.93	75.56	11.59	T086V4
E71	20409.9	19559.9	95.84	145	36.3	198.9	17.92	134.02	12968.9	62984579	62936077	99.92	19433.2	8661.17	66.74	137.51	99.79	99.34	98	96.19	76.48	12.01	T086V4
E72	18398	17523.5	95.25	144	36.4	189	15.07	120.66	9936.17	62984579	62930359	99.91	17182.3	6849.1	57.83	108.74	99.71	98.96	96.29	95.5	72.94	10.54	T086V4
E73	16004.9	15373.8	96.06	146	36.4	203.3	14.07	104.92	8377.41	62984579	62869795	99.82	15163.4	5775.76	55.25	91.7	99.48	98.53	95.02	95.51	74.03	10.44	T086V4
E74	21961.5	20633.1	93.95	143	36.4	190.4	18.34	144.14	17196.4	62984579	62930970	99.91	20527.9	11677.2	83.77	185.4	99.81	99.53	98.78	96.4	79.55	13.27	T086V4
E75	18298.3	17483.1	95.55	145	36.3	199	15.81	119.94	9673.4	62984579	62875082	99.83	17365	6552.46	55.71	104.03	99.58	98.97	96.89	96.57	76.35	12	T086V4
E76	21019.4	19924.6	94.79	144	36.4	187.5	17.13	137.97	16309.3	62984579	62786590	99.69	19703.8	11242.1	82.77	178.49	99.55	99.22	98.38	96.1	78.49	13.04	T086V4
E77	17228.9	16694.8	96.9	147	36.2	200.6	23.09	112.99	12167.5	62984579	62684992	99.52	16332.4	7773.77	74.5	123.42	98.97	97.43	93.9	91.76	71.73	10.38	T086V4
E78	17302.2	16819.9	97.21	147	36.2	229.8	21.67	113.77	13526.4	62984579	62915089	99.89	16750.4	8597.78	80.75	136.51	99.73	99.25	97.93	96.35	79.4	13.48	T086V4
E79	17205.4	16762.4	97.43	148	36.2	234.5	22.38	113.15	13300.7	62984579	62923261	99.9	16683.5	8307.02	79.72	131.89	99.73	99.25	97.85	96.4	79.74	13.38	T086V4
E80	22548.8	21935.2	97.28	148	36.2	260.6	19.86	147.69	17046.5	62984579	62837722	99.77	21858.3	10891	77.99	172.91	99.55	99.23	98.42	96.51	80.39	13.3	T086V4
